# Supplementary material for: Lumbar Disc Herniation with Contralateral Symptoms: A Case‐Series of 11 Patients and Literature Review
Source: Orthop Surg. 2023 Sep 25;15(11):2839–47. doi: 10.1111/os.13849 (PMC10622262; doi:10.1111/os.13849)
Supplement: Supplementary file 1 — Table S1. Variables extracted from related LDH cases. [file OS-15-2839-s001.xlsx]

## Sheet: contralateral symptoms only
Supplemantary table 1. Variables extrated from related LDH cases
Literature Information			Patient Information			Herniated Disc		Neurological Deficits				Radiculopathy				SLRT		Pathological Findings		Treatment		Follow-up			Other
literature	year	country	case number	sex	age (year)	level	imaging findings	hypoesthesia	muscle weakness	EMG	reflexes	ips	con	duration	other symptoms	SLRT (ips)	SRLT (con)	hernia side	symptom side	surgery type	Surgical side of LDH	follow-up	postoperative outcome	latest follow-upoutcome
ALBERT and AULD	1978	America	1	M	46	L4-L5	right (myelogram)	medial aspect of foot (Lt)	foot (Lt)	NM	/	/	leg pain (Lt)	3w	low-back pain	(-)	(+), 30°	anatomical variation of ipsilateral nerve root (lower emerging)	displaced dural sac (to contralateral side)	laminectomy (both) + disectomy (ips)	bilateral	NM	free of pain	free of pain	The dural sac was displaced by the herniation; contralateral nerve root was compressed against the pedicle by dural sac;
Mirovsky and Halperin	2000	Israel	1	F	47	L4-L5	left	L5 dermatomal area (Rt)	EHL & EDL (3/5) (Rt) peronei (4/5) (Rt)	NM	/	/	leg pain & weakness (Rt)	NM	urinary urgency	(-)	(+)	/	sequestrated disc	laminectomy (both) +discectomy (ips)	bilateral	>2y	symptom relief	no weakness, back pain remained	Pressure on a structure located in a closed space is supposed to increase either because of narrowing of the space or increased contents.
			4	F	43	L1-L2	right (MRI)	L2-L4 dermatomal area (Lt)	EHL, quadriceps & TA (Lt)		absent Achilles reflex (Lt)	/	leg pain, weakness and numbness (Lt)	NM	low-back pain, limited walking capacity	(-)	(-)		sequestrated disc	laminectomy (both) +discectomy (ips)	bilateral			no pain or weakness, hypesthesia remained
Branam	2002	America	1	F	60	L5-S1	right (MRI)	lower limb (Lt)	EHL & toe (3/5) (Lt)	NM	/	/	lower limb pain, weakness and numbness (Lt)	3m	limited walking	(+), cross SLRT	(+), 80°	/	migration of a large free fragmentt of the herniated disc	removal of free fragment (con) removal of remains of the broken disc (ips)	ipsilateral	2y	no pain, weakness &numbness relief	minimal back pain remaned only	leftward, superior, axillary migration of a large free fragment This free fragment, located just posterior to the L5 vertebral body in the left anterolateral epidural space, impinged the left L5 nerve root.
Choudhury	1978	Britain	1	M	55	L3-L4	right (myelogram)	L3-L4 dermatomal area (Lt)	quadriceps (Lt)	NM	reduced knee reflex (Lt)	/	lower limb pain, weakness and numbness (Lt)	8y	low-back pain,	NM	NM	anatomical variation of ipsilateral nerve root: transeverse course or absent	hypertrophy of facet, lateral recess stenosis	Wide decompressive laminectomy (both) + discectomy (ips)	bilateral	16 m	symptom relief	no symptoms	asymmetic hypertrophy of the facet joint and lateral recess stenosis displaced the dura sac, and generated pressure on the contralateral nerve root. Ipsilateral symptoms would not appear, if there is an anatomical variation of the ipsilateral roots, such as a transeverse course, or deletion.
			2	M	60	L2-L3	left (myelogram)	L2-L3 dermatomal area (Rt)	quadriceps (Rt)	NM	reduced knee reflex (Rt)	/	thigh pain (Rt)	2w	micturition and retention of urine						bilateral	10 m	symptom relief	no symptoms
			3	M	36	L3-L4	left (myelogram)	L3 dermatomal area (both)	/	NM	/	/	lower limb pain (Rt)	6m	/						bilateral	7 m	symptom relief	no symptoms
Hasegawa	2005	Japan	1	M	45	L4-L5	right (MRI)	NM	NM	NM	NM	NM	lower limb pain (Lt)	NM	NM	NM	NM	increased epidural fat	migration of free fragmentt of the herniated disc	discectomy (ips)	ipsilateral	6m	symptom relief	symptom relief	lateral recess stenosis, and migrated fragment of huge herniated disc will contribute to lateral radiculopathy
			2	F	60	L4-L5	left (MRI)	NM	NM	NM	NM	NM	lower limb pain (Rt)	NM	NM	NM	NM		1) lateral recess stenosis (Rt) 2) dimple deformity of L5 nerve root (Rt)	microdiscectomy (ips) + decompression (con)	bilateral	6m	symptom relief	symptom relief
			3	M	28	L4-L5	left (MRI)	L5 dermatomal area (Rt)	EHL (Rt)	NM	/	/	lower limb pain (Rt)	3m	/	(-)	(+), 45°		lateral recess stenosis (Rt) dimple deformity of L5 nerve root (Rt)	microdiscectomy (ips) + decompression (con)	bilateral	6m	symptom relief	no symtoms
			4	M	39	L4-L5	right (MRI)	NM	NM	NM	NM	NM	lower limb pain (Lt)	NM	NM	NM	NM		migration of free fragmentt of the herniated disc	microendoscopic discectomy (ips)	ipsilateral	6m	symptom relief	no symtoms
			5	F	43	L4-L5	right (MRI)	NM	NM	NM	NM	NM	lower limb pain (Lt)	NM	NM	NM	NM	/	/	percutaneous nucleotomy (con)	contralateral	6m	symptom relief	symptom relief
			6	F	49	L4-L5	left (MRI)	NM	NM	NM	NM	NM	lower limb pain (Rt)	NM	NM	NM	NM			/	conservative treatment	3m	poor treatment efficacy
			7	F	55	L4-L5	left (MRI)	NM	NM	NM	NM	NM	lower limb pain (Rt)	NM	NM	NM	NM			/	conservative treatment	3m	symptom relief
Nakagawa	2006	Japan	1	M	45	L4-L5	left (MRI)	L5 dermatomal area (Rt)	EHL (2/5) (Rt) TA (3/5) (Rt)	NM	/	/	lower limb radiculopathy, weakness & numbness (Rt)	NM	/	(-)	(+), 45°	compression but no inflammation	1) hypertrophh of facet 2) inflammation of nerve roots (fibrosis, adhesion, redness and swelling)	microendoscopic discectomy (ips) + decompression (both)	bilateral	2 y	symptom relief	no symptoms or muscle weakness	Nerve root anomaly and contralateral compression of the nerve root at the site of a hypertrophied facet or the pedicle were supposed to be the cause of the contralateral symptoms.
			2	F	18	L4-L5	right (MRI)	/	EHL (3/5) (Lt)		/	/	leg pain (Lt)		low-back pain	(+), 60° cross SLT	(+), 60°				bilateral	2y
Sucu and Gelal	2006	Turkey	1	F	45	L4-L5	left (CT)	foot (Rt)	/	S1 radicular involvement (Rt)	/	/	leg pain (Rt)	1y	low-back pain	NM	NM	posterior central–paracentral disk herniations with the apex deviated away from the symptomatic side	/	laminectomy and discectomy (ips)	ipsilateral	3 y	no symptoms or signs	left leg numbness	when the apex of herniation is deviated laterally, the traction force generated. on the contralateral nerve root is more than that on the ipsilateral nerve root
			2	F	35	L4-L5	right (CT)	/	/	NM	/	/	leg pain (Lt)	7y	low-back pain						ipsilateral	3 y		no symptoms or signs
			5	M	34	L4-L5	left (MRI)	L5 dermatomal area (Rt)	/		absent Achilles reflex (Rt)	/	leg pain (Rt)	6y	low-back pain						ipsilateral	1 y	no symptoms, absent Achille reflex	no symptoms, absent Achille reflex
Karabekir	2010	Turkey	1	F	17	L4-L5	right (MRI)	L5 dermatomal area (Lt)	/	L5 radicular involvement (Lt)		/	sciatica (Lt)	2y	low-back pain	(+)	(+)	minor hypertrophy of ligamentum flavum	prominent hypertrophy of ligamentum flavum	hemipartial laminectomy and discectomy (ips)	ipsilateral	34 m	pain relief	pain relief, sensor improvement	the ligamenta flava was thinner in contralateral group ipsilateral: 3.28 ±1.65 mm vs 2.27 ±0.39 mm contralateral: 4.6 ±1.94 mm vs 2.23 ±0.39 mm the asymmetrical ligamenta flava hypertrophy could contribute to foraminal stenosis of the opposite side and displacement of the dura to the opposite side due to disc herniation resulting in compression of the contralateral root.
			2	M	40	L4-L5	right (MRI)	L5-S1 dermatomal area (Lt)	/	L5 radicular involvement (Lt)		/	sciatica (Lt)	9m	low-back pain	(-)	(+)				ipsilateral	9 y
			3	F	45	L4-L5	right (MRI)	S1 dermatomal area (Lt)	/	L5 radicular involvement (Lt)		/	sciatica (Lt)	2y	low-back pain	(+)	(+)				ipsilateral	37 m
			4	F	44	L4-L5	right (MRI)	L5 dermatomal area (Lt)	/	L5 radicular involvement (Lt)		/	sciatica (Lt)	3y	low-back pain	(-)	(+)				ipsilateral	6 y
			5	F	54	L4-L5	right (MRI)	/	/	L4 radicular involvement (Lt)		/	sciatica (Lt)	1y	low-back pain	(-)	(+)				ipsilateral	5 y
Erkan and Kaptano	2010	Turkey	4	M	48	L4-L5	right (MRI)	L4-5 dermatomal area (Lt)	EHL (Lt)	/		/	leg pain (Lt)	2y	low-back pain	NM	NM	/	/	hemilanectomy(both) & discectomy	bilateral
			5	M	62	L5-S1	left (MRI)	/	EHL (Rt)	/		/	leg pain (Rt)	1y	low-back pain						bilateral
El-Ghait	2011	Egypt	5 cases	M (4) F (1)	38-50	L3-4 (1) L4-5 (4)	NM	/	contralateral foot drop (1)	NM	NM	/	sciatica & foot drop (1) leg radicular pain (4)	NM	/	(-)	(+), 40°-60°	NM	NM	microdiscectomy (ips)	ipsilateral	18m (12m-24m)	pain relief	pain relief	/
Akdeniz	2012	Turkey	1	F	57	L4-L5	left (MRI)	L5-S1 dermatomal area (Rt)	EHL (3-/5) (Rt)	NM	NM	/	leg pain (VAS 8) & weakness (Rt)	2w	low-back pain	(+), 60°	(+), 60°	/	/	microdiscectomy (ips) + laminetomy	ipsilateral	9m	pain relief, improvement on muscle strength	pain relief, improvement on muscle strength	Contrary to Kornberg, we believe that more dural attachments on the posterior longitudinal ligament than usual could cause the fixing and trapping of the contralateral side of the nerve root. We believe that the nerve root may be entrapped in the lateral recess by traction forces likely due to anatomical barriers, such as the septum posticum and peridural/lateral membranes.4,13 This condition may…
			3	M	66	L4-L5	right (MRI)	L5-S1 dermatomal area (Lt)	EHL (3/5) (Lt)			/	leg pain (VAS 6) & weakness (Lt)	4w	low-back pain	(-)	(+), 45°	/	/		ipsilateral
			4	F	47	L4-L5	right (MRI)	L4-L5 dermatomal area (Lt)	EHL & EDL (4/5) (Lt)			/	leg pain (VAS 6) & weakness (Lt)	2w	low-back pain	(+), 45°	(+), 45°	/	lateral recess stenosis (Rt)		ipsilateral
			5	F	36	L4-L5	left (MRI)	L4-L5 dermatomal area (Rt)	EHL & EDL (4/5) (Rt)			/	leg pain (VAS 7) & weakness (Rt)	2m	low-back pain	(-)	(+), 60°	/	lateral recess stenosis (Lt)		ipsilateral
Tourani	2012	India	1	M	22	L3-L4	right (MRI)	/	foot drop (Lt)	NM	reduced ankle reflex (Lt)	/	leg pain & weakness (Lt)	1m	low-back pain	(+), 90°	(+), 30°	annular tear, disc cyst filled with clear seous fluid	/	discectomy+laminectomy (both) +cyst excision	bilateral	/	pain relief, improvement on muscle strength	/	the disc cyst progressively enlarged and extended above and below the disc level and also in to right intervertebral foramen. expression of similar inflammatory mediators by the disc cyst may have been responsible for the chemical irritation of the contralateral nerve root.
yang	2015	China	1	M	50	L4-L5	left (MRI)	lateral side of shank (Rt)	/	NM	/	/	leg pain (Rt)	6m	low-back pain	(-)	(-)	/	increased epidural fat	contralateral discectomy with a microendoscopic disectomy system	contralateral	3m	pain relief and neurological deficit improved	no symptoms or signs	migrated epidural fat
Kim	2017	Korea	1	M	67	L2-L3	left (MRI)	/	leg (Rt)	bilateral	NM	NM	motor weakness (Rt)	NM	NM	NM	NM	/	/	PLIF (both)	bilateral	6m	symptoms and signs improvement	had a good, or excellent, outcome according to MacNab’s criteria	narrow lamina width
			2	M	45	L2-L3	right (MRI)	/	/	bilateral			pain (Lt)							PLIF (both)	bilateral	6m
			3	M	50	L3-L4	left (MRI)	/	/	left			leg pain (Rt)							discectomy (ips)	ipsilateral	6m			no significant lateral recess stenosis
			4	F	23	L4-L5	left (MRI)	/	/	left			leg pain (Rt)							discectomy (ips)	ipsilateral	6m
			5	M	58	L4-L5	left (MRI)	/	/	bilateral			pain (Rt)						lateral recess stenosis	discectomy (ips) & decompression (con)	bilateral	6m			suspicious contralateral lateral recess stenosis
			6	M	54	L4-L5	right (MRI)	/	/	bilateral			pain (Lt)							discectomy (ips) & decompression (con)	bilateral	6m
			7	M	35	L4-L5	left (MRI)	/	/	bilateral			pain (Rt)							discectomy (ips) & decompression (con)	bilateral	6m
			8	M	68	L4-L5	right (MRI)	/	/	bilateral			pain (Rt)							discectomy (ips) & decompression (con)	bilateral	6m
Darren Koh	2017	Korea	1	M	24	L5-S1	left (MRI)	/	FHL (Rt)	NM	/	/	lower limb pain (Rt)	5m	low-back pain	(+), 40°	(-)	lateral recess stenosis	/	microdiscectomy (ips)	ipsilateral	1y	symptom relief	no symptoms	/
Hayashi	2018	Japan	1	M	61	L3-L4	left (MRI)	JOA (8)		NM	NM	/	lower limb pain (Rt)	NM	NM	(-)	(+)	/	disappearance of epidural fat tissue congested fibrous changes of dural sac	microendoscopic discectomy & laminectomy (ips)	ipsilateral	2m	pain relief	pain relief	In our series, some patients did not show any symptoms on the ipsilateral side suggested the pathology of “silent disc herniation,” The herniation could have compressed the dura to the contralateral side, and “friction radiculitis” of the nerve root was induced at lateral recess by motion of lower limbs
			2	M	64	L4-L5	right (MRI)	JOA (19)					lower limb pain (Lt)								ipsilateral
			3	F	66	L4-L5	right (MRI)	JOA (14)					lower limb pain (Lt)								ipsilateral
			4	M	29	L4-L5	right (MRI)	JOA (15)					lower limb pain (Lt)								ipsilateral
			5	M	58	L4-L5	left (MRI)	JOA (9)					lower limb pain (Rt)								ipsilateral
Safdarian	2018	Iran	1	M	45	L4-L5	left (MRI)	/	/	NM	/	/	lower limb pain (Rt)	6m	low-back pain eurological intermittent claudication	(+), 60°	(+), 45°	lateral recess stenosis	hypertrophy of ligamentum flavum (both in L4)	foraminotomy and microscopic discectomy (both)	bilateral	3d	pain relief	no symptoms	Kernohan notch‑like phenomenon: the extruded left L4–L5 disc had pushed and compressed the right L5 root over a bony edge on the lateral side of the right L5 foramen.
Asan	2018	Turkey	1	F	53	L4-L5	left (MRI)	NM	NM	chronic /bilateral	NM	NM	lower limb pain	NM	NM	(-)	(+)	NM	the root length on the symptomatic side was always higher than the root length on the asymptomatic side.	microdiscectomy + foraminotomy	ipsilateral	15m	pain relief	pain relief	The primary pathology causing root traction is associated with the top of the disc. The longer the distance from the posterior longitudinal ligament to the top of the disc, the higher the hypotenusal length, and therefore, root traction will be greater.
			2	M	40	L4-L5	right (MRI)			NM						(-)	(+)			microdiscectomy + foraminotomy	ipsilateral	16m
			3	F	34	L5-S1	right (MRI)			chronic/left						(-)	(+)			microdiscectomy + foraminotomy (both)	bilateral	19m
			4	M	21	L5-S1	right (MRI)			chronic /bilateral						(-)	(+)			microdiscectomy + foraminotomy	ipsilateral	13m
			5	M	51	L5-S1	right (MRI)			/						(-)	(+)			microdiscectomy + foraminotomy	ipsilateral	17m
			6	M	67	L5-S1	left (MRI)			chronic /bilateral						(-)	(-)			microdiscectomy + foraminotomy	ipsilateral	33m
			7	M	52	L4-L5	left (MRI)			chronic/left						(-)	(+)			microdiscectomy + foraminotomy	ipsilateral	34m
			8	F	46	L4-L5	left (MRI)			chronic /bilateral						(-)	(+)			microdiscectomy + foraminotomy	ipsilateral	27m
			9	F	48	L5-S1	right (MRI)			chronic /bilateral						NM	NM			nsaid+t.c	conservative treatment	4m	poor improvement (5) pain relief (14)		/
			10	F	52	L4-L5	left (MRI)			NM										nsaid+t.c+esi		7m
			11	F	48	L5-S1	left (MRI)			chronic /bilateral										nsaid+t.c+p.g		11m
			12	F	17	L5-S1	right (MRI)			NM										nsaid+t.c		2m
			13	F	52	L4-L5	left (MRI)			NM										nsaid+t.c+esi		4m
			14	F	41	L4-L5	right (MRI)			/										nsaid+t.c+p.g		8m
			15	F	61	L4-L5	left (MRI)			chronic/left										nsaid+t.c+esi		4m
			16	M	44	L4-L5	left (MRI)			chronic/left										nsaid+t.c+esi+p.g		21m
			17	F	50	L5-S1	right (MRI)			NM										nsaid+t.c+p.g		14m
			18	M	34	L5-S1	right (MRI)			NM										nsaid+t.c		1m
			19	F	60	L5-S1	left (MRI)			chronic /bilateral										nsaid+t.c+esi		13m
			20	M	56	L5-S1	right (MRI)			chronic/right										nsaid+t.c+p.g		14m
			21	M	41	L4-L5	right (MRI)			NM										nsaid+t.c		2m
			22	M	48	L5-S1	right (MRI)			chronic/right										nsaid+t.c+p.g		19m
			23	M	41	L4-L5	left (MRI)			NM										nsaid+t.c+p.g		12m
			24	F	45	L5-S1	left (MRI)			chronic/left										nsaid+t.c		2m
			25	M	57	L4-L5	left (MRI)			chronic /bilateral										nsaid+t.c+p.g		14m
			26	M	60	L5-S1	left (MRI)			NM										nsaid+t.c+esi+p.g		18m
			27	M	58	L5-S1	left (MRI)			NM										nsaid+t.c		2m
Kızılay	2019	Turkey	1	M	57	L3-L4	right (MRI)	/	foot (4/5) (Lt)	L3 chronic(Lt) and L5 acute motor unit involvement	/	/	foot pain & weakness (Lt)	1m	/	NM	NM	hypertrophy of ligamentum flavum	hypertrophy of ligamentum flavum	laminotomy, flavetomy and microdiscectomy (ips)	ipsilateral	1m	pain relief	no symptoms or signs	traction+compression As a result, we can conclude that in the formation of contralateral symptoms, not only the traction but also the compression force may be influential. Especially, the traction force may be in the front line in the initial appearance of contralateral findings depending on the medium-line size and the direction of the apex of the disc. In patients with contralateral lower segme…
			2	M	34	L5-S1	right (MRI)	/	foot plantar flexion (4/5) (Lt)	S1 acute motor unit involvement (Lt)	/	/	foot pain & weakness (Lt)	2m	/	(+), 10°	(+), 10°	/	/	microdiscectomy (ips)	ipsilateral	/	pain relief and neurological deficit improved	/
Kesornsak	2021	Thailand	1	M	58	L4-L5	left (MRI)	L4-L5 dermatomal area (Rt)	TA (2/5) & EHL (1/5) (Rt)	NM	NM	/	lower limb pain, weakness and numbness (Rt)	several days	low-back pain	(-)	(+)	free disc fragment on the surface dural sac	/	transforaminal lumbar interbody fusion (con) +decompression (ips)	bilateral	1m	pain relief and neurological deficit improved	no symptoms or signs	contralateral side symptoms may be associated with indirect pressure or traction to the contralateral side nerve, rather than direct compression by the disc
LDH = lumbar disc herniation, SLRT = straight leg raising test, Lt = Light, Rt = Right, d = day, m = month, y = year, ips = ipsilateral, con = contralateral, NM = not mentioned, EDL = extensor digiform longus, EDL = extensor digitorum longus, EHL = extensor hallucis longus, FPL = flexor pollicis longus, TA = tibialis anterior, VAS = visual analog scale, nsaid = non-steroid anti-inflammotry drug, …
